# Supplementary material for: Discovering relations between indirectly connected biomedical concepts
Source: J Biomed Semantics. 2015 Jul 6;6:28. doi: 10.1186/s13326-015-0021-5 (PMC4492092; doi:10.1186/s13326-015-0021-5)
Supplement: Additional file 1 — Positive and negative examples used for the learning of the “has target” and “may treat” relations. The examples used for the validation of the methods in the case of drug repositioning are also given. In all cases, UMLS concept identifiers are used. [file 13326_2015_21_MOESM1_ESM.zip]

Archive with 6 entries (5 files):
- datasets/
- datasets/rep_drugs.csv
- datasets/pos_may_treat_pairs.tsv
- datasets/pos_drug_target.tsv
- datasets/neg_may_treat_pairs.tsv
- datasets/neg_drug_target.tsv
