# Supplementary material for: Discovering relations between indirectly connected biomedical concepts
Source: J Biomed Semantics. 2015 Jul 6;6:28. doi: 10.1186/s13326-015-0021-5 (PMC4492092; doi:10.1186/s13326-015-0021-5)
Supplement: Additional file 1 — Positive and negative examples used for the learning of the “has target” and “may treat” relations. The examples used for the validation of the methods in the case of drug repositioning are also given. In all cases, UMLS concept identifiers are used. [file 13326_2015_21_MOESM1_ESM.zip › datasets/rep_drugs.csv]

C0596007	C0024141	1955-0
C0002144	C0018099	1967-0
C0002403	C2681933	1969-0
C0043474	C0001175	1987-0
C0025677	C2697391	1988-0
C0027360	C0236663	1994-0
C0040845	C0023487	1995-0
C0002667	C1263846	1996-0
C0045093	C0007121	1996-1
C0002679	C1548483	1997-0
C0020402	C0002895	1998-0
C0529793	C0242350	1998-1
C0039736	C0343467	1998-2
C0538927	C0032580	1999-0
C0666743	C2697391	1999-1
C0054201	C0010346	2001-0
C0013090	C0031099	2001-1
C0016365	C0033046	2001-2
C0016967	C0002395	2001-3
C0003818	C0023487	2002-0
C0076823	C1263846	2002-1
C0060926	C0027796	2002-2
C0025242	C0002395	2003-0
C0045093	C1458155	2004-0
C0144576	C0333186	2004-1
C0244821	C0035258	2005-0
C0529793	C0020542	2005-1
C0045093	C0919267	2006-0
C0393022	C2697391	2006-1
C0039736	C0026764	2006-2
C0657912	C0003469	2007-0
C0657912	C0016053	2007-1
C0244404	C1458155	2007-2
C0937917	C0020678	2008-0
C0541155	C0011860	2008-1
C0245561	C0016053	2008-2
C1533126	C0016053	2009-0
C1176316	C0020542	2009-1
C1176316	C1704272	2011-0
C0026088	C0010481	2012-0
C0054201	C0009324	2013-0
C1144149	C0334634	2013-1
