# Supplementary material for: Discovering relations between indirectly connected biomedical concepts
Source: J Biomed Semantics. 2015 Jul 6;6:28. doi: 10.1186/s13326-015-0021-5 (PMC4492092; doi:10.1186/s13326-015-0021-5)
Supplement: Additional file 1 — Positive and negative examples used for the learning of the “has target” and “may treat” relations. The examples used for the validation of the methods in the case of drug repositioning are also given. In all cases, UMLS concept identifiers are used. [file 13326_2015_21_MOESM1_ESM.zip › datasets/pos_may_treat_pairs.tsv]

C0000473	C0031762
C0000618	C0023434
C0000981	C0002351
C0000983	C0005686
C0000992	C0011860
C0001367	C0008049
C0001465	C0039232
C0001636	C0001883
C0001927	C0004096
C0002144	C0018099
C0002260	C0020555
C0002333	C0001818
C0002371	C0013295
C0002403	C0013386
C0002475	C0001418
C0002520	C0015544
C0002640	C0003469
C0002658	C0027404
C0002711	C0002962
C0003143	C0009766
C0003166	C0033860
C0003191	C0035435
C0003195	C0003811
C0003205	C0009450
C0003233	C0004623
C0003290	C0001723
C0003292	C0011991
C0003295	C0032343
C0003297	C0042963
C0003299	C0014544
C0003404	C0030499
C0003420	C0029882
C0003641	C0019080
C0003818	C0023487
C0003968	C0009443
C0003993	C0024299
C0004521	C0017411
C0004609	C0005697
C0004886	C0005695
C0004905	C0035457
C0004975	C0013604
C0005059	C0006434
C0005096	C0028754
C0005098	C0000771
C0005304	C0019880
C0005308	C0011615
C0005320	C0017612
C0005404	C0020445
C0005575	C0025521
C0005578	C0013221
C0005632	C0009806
C0005640	C0034065
C0005740	C0007137
C0006044	C0006057
C0006050	C0005747
C0006230	C0001206
C0006376	C0018802
C0006400	C0030193
C0006405	C0019337
C0006462	C0011581
C0006463	C0001815
C0006644	C0003578
C0006668	C0020437
C0006681	C0013395
C0006686	C0018790
C0006700	C0014869
C0006710	C0020598
C0006711	C0029458
C0006886	C0026393
C0006931	C0011882
C0006938	C0003873
C0006945	C0017601
C0006949	C0005586
C0006976	C0033581
C0007004	C0028709
C0007047	C0010692
C0007248	C0026821
C0007257	C0006118
C0008161	C0085631
C0008163	C0008497
C0008168	C0004669
C0008183	C0026603
C0008188	C0001973
C0008223	C0026838
C0008241	C0024535
C0008273	C0020538
C0008294	C0027726
C0008296	C0026837
C0008318	C0007222
C0008454	C0029408
C0008783	C0017168
C0008838	C0004114
C0008845	C0028768
C0008929	C0042109
C0008996	C0023346
C0009002	C0020443
C0009008	C0021361
C0009011	C0013362
C0009014	C0013390
C0009137	C0036508
C0009170	C0010200
C0009217	C0030201
C0009279	C0020476
C0010137	C0001623
C0010525	C0085096
C0010620	C0009088
C0010711	C0023418
C0010927	C0016057
C0010934	C0025202
C0010961	C0014175
C0010976	C0007785
C0011145	C0005940
C0011185	C0024131
C0011276	C0001144
C0011701	C0011848
C0012022	C0020540
C0012050	C0033774
C0012091	C0021368
C0012125	C0017178
C0012132	C0001175
C0012290	C0032797
C0012319	C0020502
C0012373	C0002963
C0012383	C0023176
C0012547	C0012546
C0013030	C0018794
C0013084	C0020440
C0013089	C0919267
C0013090	C0003175
C0013530	C0014877
C0013547	C0006846
C0013618	C0029944
C0014025	C0004775
C0014277	C0038218
C0014479	C0006266
C0014695	C0020626
C0014806	C0006818
C0014939	C0020619
C0014963	C0022660
C0015021	C0041296
C0015043	C0014553
C0015131	C0007786
C0015153	C0040460
C0015506	C0015503
C0015620	C0018834
C0016157	C0015674
C0016225	C0042024
C0016278	C0004030
C0016327	C0029456
C0016343	C0009404
C0016360	C0007117
C0016366	C0002994
C0016377	C0024440
C0016564	C0043037
C0016610	C0042029
C0016967	C0002395
C0017861	C0011603
C0017970	C0030920
C0018242	C0040250
C0018305	C0006277
C0018880	C0242676
C0018988	C0162565
C0020223	C0020542
C0020264	C0600260
C0020268	C0001627
C0020306	C0162834
C0020352	C0036982
C0020404	C0027497
C0020740	C0006444
C0020789	C0023467
C0020811	C0022570
C0020933	C0014121
C0021027	C0021051
C0021641	C0011854
C0021747	C0007134
C0022028	C0020550
C0022181	C0038379
C0022245	C0040479
C0022252	C0010068
C0022265	C0027819
C0022267	C0003850
C0022860	C0027051
C0022957	C0019151
C0023726	C0038160
C0023870	C0038436
C0023972	C0009375
C0024027	C1956346
C0024056	C0033975
C0024472	C0024473
C0024476	C0017181
C0024547	C0030756
C0024706	C0011156
C0024730	C0003460
C0025029	C0040517
C0025033	C0019829
C0025152	C0025323
C0025175	C0003123
C0025219	C0231311
C0025368	C0037274
C0025381	C0014549
C0025386	C0018681
C0025497	C0036341
C0025631	C0017605
C0025638	C0004659
C0025644	C0018021
C0025684	C0026948
C0025746	C0010520
C0025893	C0033817
C0026056	C0038220
C0026088	C0025284
C0026156	C0021843
C0026187	C0025303
C0026234	C0023473
C0026256	C0001618
C0026259	C0026769
C0026549	C0013404
C0027235	C0034067
C0027368	C0002871
C0027373	C0020452
C0027679	C0026896
C0027996	C0020473
C0028040	C0009324
C0028094	C0038525
C0028128	C0035220
C0028157	C0009062
C0028215	C0001957
C0028351	C0036974
C0028356	C0014173
C0028360	C0002453
C0028833	C0001430
C0028978	C0014868
C0029309	C0027121
C0029995	C0013911
C0029997	C0014547
C0030054	C0007020
C0030071	C0009763
C0030092	C0008149
C0030350	C0003838
C0030438	C0011206
C0030800	C1263846
C0030896	C0023443
C0030899	C0011875
C0031007	C0030567
C0031412	C0009952
C0031441	C0005694
C0031444	C0040038
C0031469	C0016167
C0031495	C0035455
C0031923	C0018671
C0031935	C0020179
C0031955	C0033700
C0031962	C0036262
C0031965	C0032463
C0031990	C0038013
C0032856	C0011630
C0032912	C0034734
C0032950	C0009326
C0032952	C0004364
C0033126	C0024537
C0033223	C0024121
C0033254	C0242422
C0033308	C0042134
C0033447	C0022104
C0033511	C0040127
C0033567	C0034150
C0033602	C0032787
C0033798	C0037199
C0033979	C0019112
C0034415	C0004238
C0035525	C0001487
C0035527	C0035528
C0035608	C0006309
C0036442	C0009373
C0037138	C0016204
C0037494	C0010037
C0037513	C0002965
C0037518	C0040259
C0037533	C0021890
C0037537	C0007384
C0037556	C0042345
C0037663	C0006625
C0037982	C0020428
C0038418	C0042487
C0038432	C0030297
C0038633	C0017152
C0038687	C0085423
C0038702	C0700345
C0038774	C0035854
C0038792	C0003868
C0039267	C0032227
C0039286	C0018418
C0039468	C0030319
C0039600	C1458155
C0039601	C0034012
C0039644	C0018081
C0039736	C0004943
C0039771	C0428977
C0039871	C1261473
C0039925	C0151740
C0040123	C0027145
C0040134	C0040136
C0040165	C0040156
C0040373	C0003851
C0040377	C0553662
C0040379	C0040262
C0040613	C0005779
C0040864	C0024141
C0040976	C0019202
C0040987	C0019357
C0041014	C0920350
C0041031	C0162820
C0041041	C0032305
C0041086	C0001916
C0041165	C0023241
C0041175	C0001122
C0041190	C0022073
C0041236	C0038814
C0041942	C0028840
C0042071	C0010072
C0042105	C0008350
C0042291	C0085417
C0042670	C0019618
C0042679	C0024305
C0042839	C0028077
C0042874	C0002878
C0042878	C0020640
C0043031	C0038454
C0043491	C0011974
C0043572	C0012814
C0043603	C0029435
C0044971	C0042138
C0045093	C0887833
C0048470	C0040034
C0050408	C0085164
C0050940	C0038358
C0052762	C0035460
C0053091	C0011881
C0053799	C0039240
C0054015	C0013405
C0054452	C0040046
C0055711	C0040261
C0055819	C0001126
C0057143	C0026961
C0057558	C0025345
C0057598	C0001403
C0059874	C0035412
C0060180	C0020545
C0060246	C0311375
C0060389	C2937421
C0062103	C0008066
C0063131	C0013238
C0064263	C0009765
C0064326	C0085636
C0064906	C0034013
C0065374	C0242698
C0066005	C0003615
C0066677	C0015672
C0068771	C0007097
C0070122	C0013473
C0070895	C0010823
C0071778	C0085682
C0072869	C0004239
C0073379	C0002736
C0073393	C0004352
C0073629	C0085083
C0076840	C0022661
C0077158	C0003486
C0078794	C0015393
C0078839	C0851578
C0081876	C0043515
C0085149	C0018133
C0085154	C0079487
C0085208	C0040336
C0085272	C0014170
C0086024	C0002892
C0086073	C0016470
C0086268	C0029396
C0093437	C0043352
C0102118	C0030186
C0102139	C0023895
C0103049	C0041582
C0106556	C0042769
C0107994	C0020514
C0116569	C0042510
C0123931	C0007131
C0125903	C0027651
C0126120	C0022573
C0140575	C0026916
C0144576	C0036220
C0146224	C0262584
C0149381	C0037299
C0162714	C0019693
C0163657	C0011849
C0165032	C0009663
C0205992	C0025295
C0209227	C0019342
C0210630	C0027947
C0216231	C1961102
C0218986	C0026764
C0237417	C0014527
C0246415	C0037579
C0286079	C0162526
C0291140	C0037997
C0291772	C0000737
C0301421	C0033775
C0304520	C0036980
C0305062	C0039614
C0360363	C0026946
C0360390	C0026918
C0379135	C0043251
C0440016	C0020523
C0524684	C0016199
C0529793	C0243000
C0534191	C0008533
C0538927	C0032580
C0546849	C0010674
C0546880	C0035243
C0616274	C0001622
C0700549	C0035204
C0718066	C0002895
C0718495	C0079584
C0724532	C0012739
C0733758	C0021359
C0765273	C0079773
C0771537	C0003864
C0771735	C0024031
C0771967	C0025322
C0795657	C0221757
C0877880	C0024301
C0937640	C0019189
C0939537	C0017185
C0939804	C0020676
C0991865	C0001118
C1095897	C0019158
C1120106	C0243001
C1137427	C0002986
C2266953	C0021400
C2917435	C0525045
