# Supplementary material for: Discovering relations between indirectly connected biomedical concepts
Source: J Biomed Semantics. 2015 Jul 6;6:28. doi: 10.1186/s13326-015-0021-5 (PMC4492092; doi:10.1186/s13326-015-0021-5)
Supplement: Additional file 1 — Positive and negative examples used for the learning of the “has target” and “may treat” relations. The examples used for the validation of the methods in the case of drug repositioning are also given. In all cases, UMLS concept identifiers are used. [file 13326_2015_21_MOESM1_ESM.zip › datasets/pos_drug_target.tsv]

C1144149	C0078058
C0030863	C0035711
C0008864	C0132555
C0066522	C1418648
C0033382	C0289142
C0001480	C0664613
C0033382	C1414624
C0164815	C0040078
C0026187	C0534519
C0005640	C1136197
C0042291	C1422386
C0036534	C0074254
C0338344	C1417203
C0031392	C0017785
C0027289	C1414040
C0041485	C0041497
C0017817	C1415276
C0017817	C1415464
C0904505	C1334090
C0162745	C0972255
C0043474	C0087071
C0025219	C0059407
C0522461	C1415008
C0061472	C1414926
C0077782	C1366499
C0068881	C0024467
C0338344	C0166059
C0002641	C1415632
C0018320	C0900627
C0872913	C0010803
C0017817	C0971015
C0072926	C0040060
C0039925	C0531004
C0027289	C1442771
C1015216	C1439350
C0537551	C1419254
C0003968	C0136072
C0526058	C0021759
C0028067	C1744635
C0003968	C0078648
C0017890	C1415008
C0004015	C1412591
C0015506	C1336938
C0526058	C1527131
C0077539	C0023816
C0002555	C1413855
C0001655	C1366488
C0092801	C1418730
C0052416	C1413172
C0062585	C1420305
C0042071	C1334880
C0060405	C0135892
C0010654	C0056885
C1418208	C0027897
C1419875	C0074254
C0052416	C1421248
C0001898	C0001904
C0020197	C1515406
C1527137	C0059407
C0023972	C1416797
C0005575	C1412104
C0008864	C0765808
C0054015	C1417811
C0007258	C1413700
C0010648	C1881011
C1522670	C0059377
C1332791	C0758637
C0030095	C0027897
C0000981	C0109329
C0600296	C0084220
C0078844	C1311420
C0813622	C0388570
C0020196	C0243982
C0061472	C1415289
C0216231	C0174307
C0072926	C0206052
C0075429	C1539890
C0038633	C0030909
C0023992	C0033195
C0289884	C0063356
C0028067	C0031667
C0017817	C1415275
C0035527	C0073225
C0059699	C1414499
C0526058	C2001620
C0216278	C1332817
C0017817	C0084035
C0027289	C1420311
C0284941	C0532371
C0048898	C0060677
C0027289	C1334066
C0023401	C0023414
C0033209	C1418264
C0146011	C1425233
C0216231	C1522544
C0048504	C1413138
C0023401	C1416799
C1522670	C1334880
C0015505	C1333522
C0018549	C1419385
C0045093	C0056909
C0008405	C1418642
C0028157	C1415326
C0036720	C1422619
C0949314	C0021760
C0209315	C1426224
C0036720	C0036723
C0017817	C0063110
C0872913	C1539092
C0338344	C0255672
C0672708	C1366355
C0338344	C1422595
C0522461	C1415025
C1831804	C1336679
C0338344	C0671550
C0061472	C1420120
C1455147	C1335959
C0001407	C1425418
C0059985	C1333205
C0001480	C0285499
C0032831	C0041485
C0006051	C0148340
C0001056	C0163505
C0027289	C1412334
C0061472	C0379752
C0020197	C0813622
C0027289	C1537993
C0053570	C0534137
C0522461	C1422172
C0165032	C1336640
C0017817	C0017040
C1134659	C1421446
C0033382	C0033385
C0002546	C1439335
C0000545	C1825292
C1170000	C0015498
C0017817	C1415337
C0010592	C1332660
C0038418	C0668084
C0023870	C0244988
C0338344	C1422510
C0876232	C1415011
C0522461	C1414988
C0019435	C0112125
C0072802	C1420102
C0059699	C0015525
C1831731	C0286943
C0162745	C0766823
C0020197	C1704256
C0813622	C1332712
C2343589	C0600251
C1170000	C0032183
C0017817	C0608250
C1366464	C0015522
C1321596	C1421319
C0962603	C0108773
C0061472	C0532374
C0019602	C1415465
C0027289	C1412238
C0042285	C1823613
C2825076	C0073111
C0935989	C0294276
C0024337	C0024376
C0001480	C1332030
C1744619	C2346932
C1455147	C1335876
C0034417	C0032193
C0061472	C0667286
C0042874	C1335539
C0030859	C0248266
C0037874	C0037875
C1307126	C0042971
C0000981	C1412491
C0077539	C1416902
C0027289	C1419182
C0672708	C1333891
C0061472	C0061465
C0034403	C1744607
C2825076	C1419391
C0526058	C0950373
C2349136	C0063043
C0672708	C0969119
C0127615	C0052452
C0937932	C0041980
C0031623	C1456391
C0024071	C0140145
C2349136	C1416808
C1419875	C1335806
C0146011	C0963236
C0017817	C1836171
C0162357	C1335834
C0042071	C0059377
C0003765	C0003775
C0040379	C0075086
C0038432	C0074777
C1137427	C0061338
C0005740	C0114615
C0006051	C1420557
C0042839	C0064731
C0017817	C0764347
C0023972	C0075189
C0027289	C1414968
C1134659	C0138514
C0027289	C1415738
C1170000	C1439306
C2349136	C0078648
C0288672	C1336937
C0018242	C0010803
C0035527	C1538827
C0028067	C0041560
C0010654	C0056872
C0063041	C1430595
C0017817	C1414459
C0020196	C1332712
C0027289	C1412801
C0672708	C1421934
C0216278	C0218504
C0010654	C1425926
C2825076	C0123780
C0048898	C0066132
C0019602	C0019601
C0036078	C0001019
C1119918	C0021760
C0027289	C1414063
C0018320	C0003776
C0001407	C0001414
C0165032	C0962444
C1523997	C0010132
C0017890	C0002565
C0672708	C1333895
C0027996	C0068704
C0022092	C0544483
C0020316	C0063732
C0037874	C1420262
C0042839	C0123780
C0392938	C0012408
C0061472	C0673129
C0016875	C0059038
C0045093	C1824761
C0010654	C1424138
C0025219	C0001064
C0935989	C0694890
C0024337	C1416540
C0068881	C0127863
C0020196	C0388570
C0120446	C0900627
C0011145	C0002367
C0015506	C0042971
C0017817	C0621064
C0010590	C0001900
C0000608	C0085833
C0006051	C1421418
C0017797	C1413804
C0245109	C0391754
C1134659	C1335207
C0120446	C0003776
C0904505	C0123707
C1332791	C0174307
C0040005	C0040011
C0027289	C1537995
C1527137	C1414438
C0027289	C0020809
C0672708	C2718309
C0016967	C0668650
C0522461	C0002565
C0061472	C1420124
C0003442	C0963782
C0016278	C0040085
C0137904	C0162800
C0015506	C0063423
C0077782	C0025250
C2825076	C1416905
C0001480	C0663443
C0072802	C1424140
C0039644	C2346932
C0041485	C1337037
C0001056	C0130711
C0872913	C0076317
C0027289	C0001985
C0103049	C1334117
C0072926	C1420619
C1527137	C0001064
C0017890	C1414988
C0048898	C0227038
C0377265	C1427005
C0061472	C1414406
C0022192	C1415832
C1170000	C0007841
C0069765	C1416926
C0011685	C0037903
C2349136	C0086519
C0026256	C0001657
C1119918	C1334122
C0015491	C1414498
C0338344	C1569872
C0600296	C1524098
C0025219	C1414438
C0075429	C1537381
C0001480	C0753114
C0001480	C1366490
C0006051	C0148339
C0114771	C0295317
C0016410	C0525271
C0813622	C0243982
C0027289	C0020331
C0069454	C1336663
C0003765	C1826409
C0043474	C1367342
C2000261	C0059392
C0042839	C1416905
C0010648	C0010682
C0016875	C0008169
C0017817	C0919534
C0002555	C0008381
C0002667	C0390137
C1831731	C1417013
C0026187	C0010749
C0017817	C1427885
C1144149	C0300423
C0039651	C2346932
C0030817	C0009968
C1628324	C1335274
C0338344	C0623362
C0042839	C1425207
C0042071	C0769218
C0048504	C0007367
C0038670	C0012314
C0058031	C1366529
C0005640	C1413742
C0003995	C1384524
C0044410	C0000340
C0027289	C0537535
C0338344	C1417205
C1335224	C0059377
C0078844	C1413040
C0008405	C0538283
C2587204	C1336679
C0003442	C0253930
C2587204	C0034844
C0009077	C0207105
C0023870	C0163342
C0042646	C0040078
C0004320	C1418882
C0162357	C1335835
C0044410	C1522417
C0075429	C0030016
C0874161	C1417680
C0022092	C1414852
C0033382	C1420218
C0027996	C1417748
C0060405	C0135893
C0024071	C0950398
C2343589	C1523980
C0338344	C0668750
C0949314	C1527132
C0383429	C0376272
C0874161	C0027803
C0085259	C0022194
C0073591	C0120543
C1337242	C0249742
C0068483	C1425412
C0057144	C0031614
C0066522	C0003410
C0015491	C0015522
C0017817	C0065576
C0103049	C0021757
C0021741	C1334196
C0003641	C1413806
C0007072	C0025677
C0904505	C1334189
C0010654	C0010642
C0038633	C0060367
C1170000	C1414509
C0027289	C0070861
C0008864	C1425477
C0338344	C1417211
C0061008	C0085536
C0057144	C0039444
C0526058	C1334121
C0037874	C1423784
C0042285	C0042301
C0033126	C0022564
C0061472	C1540311
C1704206	C0027897
C0038633	C1325792
C0017890	C1415025
C1307126	C0063423
C0301704	C1419056
C0038742	C0919458
C0039925	C1414512
C0027358	C1321919
C0069454	C1336737
C0284941	C0667282
C0017817	C1415341
C0027289	C0538164
C0017817	C1415277
C0753678	C0535996
C0003968	C1416808
C0017817	C1423949
C0027289	C1415619
C0206232	C0080065
C0004521	C0597979
C1321596	C0163410
C0012203	C1414466
C0338344	C0164371
C1628324	C0257110
C0036720	C1419818
C0872913	C0103404
C0003641	C1416669
C0072802	C1420105
C0010654	C0069197
C0001898	C1412054
C0010592	C1260021
C0338344	C0666239
C0338344	C1417207
C0010682	C2986631
C0027289	C1537992
C0027289	C1412341
C0537439	C1422036
C0004015	C1412263
C0020197	C1366557
C0001465	C1415545
C0015506	C1425524
C0025646	C0540142
C0872913	C0022564
C2000261	C1415363
C0012093	C0135893
C1119918	C1527132
C0072802	C1420108
C0102118	C0252270
C0006051	C0287221
C0030840	C0030825
C0042839	C1426577
C0672708	C1334032
C0338344	C0912013
C0753678	C0057223
C0068483	C0118022
C0876232	C0061352
C0010682	C1413803
C0061472	C0070942
C0008168	C0108793
C0022092	C0391764
C0048898	C1538259
C0010654	C0163258
C0002658	C0390137
C0031453	C0031460
C0027289	C1415620
C0042874	C1706145
C0061472	C0295921
C0216660	C0027803
C0075770	C0062790
C0673093	C0048332
C0010980	C0012314
C1332791	C1706415
C0003442	C0081938
C0007258	C0007259
C0004015	C1412173
C0216231	C1333105
C0034417	C1439350
C0338344	C0172956
C1723401	C0767393
C0001655	C1515366
C0262964	C1166815
C0001407	C2981737
C0019602	C1415473
C0530684	C2698860
C0015772	C0077400
C0002502	C1420232
C0007735	C0660025
C0037874	C0071511
C1831731	C0108855
C0074554	C0064830
C0087163	C1413700
C0753645	C0120543
C0010711	C0525039
C0753678	C1142644
C2343589	C1416402
C0717758	C0024320
C0020316	C1413823
C0061472	C1414125
C0005640	C0027280
C0137904	C0304475
C0001480	C1332098
C1667052	C0387687
C0052761	C0039941
C1366464	C1414498
C1335224	C0769218
C0004015	C0069887
C0127615	C0003933
C0001465	C0917785
C0076275	C1416869
C0677829	C2987155
C0008777	C1414134
C0002367	C0040679
C2343589	C1704264
C0086767	C0021760
C0036534	C1335806
C0010648	C1335871
C0003968	C0063043
C0037874	C0029282
C2825076	C1537381
C0023791	C1424272
C0017718	C0212691
C0338344	C1417202
C0120726	C0289132
C0538927	C1335204
C1307126	C1336938
C0051405	C0065017
C0006050	C0075689
C0027289	C0311619
C0026256	C1414571
C0017817	C1415278
C1144149	C1332729
C1144149	C1522575
C0165603	C0010744
C1533699	C0054952
C0338344	C0174383
C0017817	C1333715
C0017890	C1422172
C0026187	C1366479
C0020316	C0040639
C0068483	C0072269
C1332791	C1522544
C0027289	C0023783
C0027289	C0243628
C0949314	C1334122
C0004015	C0052538
C0022635	C0526339
C0027289	C0027307
C0017817	C0244579
C0017797	C0002492
C0042839	C0073111
C2825076	C1425207
C0023870	C1415321
C0216231	C1419892
C0017817	C1415330
C0904505	C1334094
C1134659	C0388176
C0069765	C0243727
C0041249	C1421476
C0338344	C0127082
C0537551	C1419256
C0022192	C0022194
C0036720	C0036843
C1307126	C1425524
C0001480	C0252409
C0017890	C0017983
C0017817	C1417147
C0072802	C1420103
C0526058	C1419409
C0004320	C0903617
C1695579	C0017911
C0054836	C1317554
C0700607	C0012265
C0002563	C0002564
C0001407	C1366623
C1332791	C1419892
C0033228	C0025543
C0301704	C1456391
C0078844	C0007028
C0052761	C0012888
C0216231	C0758637
C0027289	C0538674
C0041249	C0041261
C2825076	C0064731
C0004015	C0004022
C0338344	C1422507
C0006051	C1421419
C0042839	C1419391
C0001056	C1424796
C0061472	C1420154
C0030817	C2348263
C0030899	C0000530
C2825076	C1426577
C0216231	C1706415
C0008932	C0027753
C0074722	C0033727
C0017817	C1415331
C1831804	C0034844
C0672708	C1098658
C0020196	C1333919
C0028157	C0017824
C0010547	C0059669
C0001465	C0016745
C0030863	C1537998
C0027289	C0001369
C0002435	C0135892
C0030827	C0135893
C0027289	C0012312
C0016278	C1366824
C0338344	C1618608
C0008024	C1417825
C0018549	C0035499
C0017817	C1417145
C0061472	C1420125
C0058031	C0034821
C0018549	C1837790
C0072802	C1420104
C0017817	C1417146
C0002546	C0085833
C0600296	C0919466
C0165032	C1579755
C0017718	C0055320
C0010648	C0037659
C0008777	C0207803
C0031623	C1419056
C0001056	C1567164
C0027289	C0049866
C0027289	C1537994
C0017963	C0034844
C0014921	C1417003
C0120446	C0003762
C0061472	C0052527
C0538927	C0541150
C0061472	C1418481
C0006982	C1412028
C0001898	C0064448
C0011145	C2348254
C0000608	C1439335
C2343589	C1334111
C0019602	C1415505
C1831796	C0215474
C0068788	C0072798
C0001480	C0380056
C1523997	C1366488
C0025368	C2986601
C0034403	C0031669
C0724601	C0063356
C1332791	C1333105
C0008864	C0025800
C0020740	C0060095
C0033382	C0136073
C0063041	C1335273
C0003641	C1418965
C0061472	C1420121
C0017817	C0763282
C0017963	C1336679
C1522670	C0769218
C0020740	C0684153
C1144149	C1171892
C0020197	C0020196
C0086767	C1527132
C0383429	C1610534
C0003765	C0052331
C0338344	C0528100
C0717758	C1527150
C0092801	C1418729
C0003995	C0064533
C0010682	C0673149
C0027289	C1537991
C0338344	C1417204
C0338344	C1417206
C0033126	C0010803
C0042839	C1537381
C0004015	C1413909
C0001655	C0010132
C0018242	C0022564
C0019435	C1426348
C0003641	C0752224
C1170000	C1418944
C0137904	C0032821
C0059985	C0011486
C0018320	C0003762
C0813622	C1333919
C1170000	C0299409
C0338344	C0166027
C0003968	C0086519
C0040005	C1420589
C0008405	C0540671
C0019602	C0019611
C0025646	C1412795
C0288672	C0055023
C0042646	C0012892
C0338344	C1417208
C0025646	C1424480
C0038880	C1515099
C0027289	C0014914
C0017817	C1416932
C0027358	C1336636
C0027289	C0024544
C0061472	C1414925
C0061472	C0034308
C0028157	C0024544
C0017817	C1415328
C0085297	C0009506
C0039840	C1424931
C0020814	C0019143
C1170000	C1335206
C0068483	C1419059
C0002600	C0084873
C0001480	C0380146
C0717758	C0812308
C0027289	C1412691
C0066522	C0016055
C0001047	C0067634
C0022092	C0162905
C0003765	C1412582
C0030899	C0312402
C1335224	C1334880
C0087163	C0007259
C0005740	C0208356
C1695579	C2604471
C0038742	C0906368
C0028458	C0120543
C0002641	C0019596
C0068881	C2348270
C0004015	C0001503
C1523997	C1515366
C1015216	C0032193
C0027289	C0044894
C0026187	C0291573
C0061472	C0051612
C0026187	C1426584
C0338344	C0534397
C0010654	C1413126
C0014582	C1413379
C0052416	C0914833
C0068483	C0916696
C0017817	C0073873
C0001056	C0051437
C0140575	C0059259
C2349136	C0136072
C0010286	C0010287
C0019602	C0019605
C0086767	C1334122
C0085259	C1415832
C0027289	C1537990
C0027289	C0684287
C0052416	C0174680
C1872203	C0299636
C0027358	C1411976
C0522461	C0017983
C0010654	C1413295
C0038633	C1414607
C0010654	C1413792
C0006982	C1413943
C0000578	C1421477
C0537551	C1419255
C0872913	C1412420
C0015505	C0040048
C0017817	C0525309
C0001056	C1419339
C0036720	C0768762
C0061008	C1619635
