# Supplementary material for: Discovering relations between indirectly connected biomedical concepts
Source: J Biomed Semantics. 2015 Jul 6;6:28. doi: 10.1186/s13326-015-0021-5 (PMC4492092; doi:10.1186/s13326-015-0021-5)
Supplement: Additional file 1 — Positive and negative examples used for the learning of the “has target” and “may treat” relations. The examples used for the validation of the methods in the case of drug repositioning are also given. In all cases, UMLS concept identifiers are used. [file 13326_2015_21_MOESM1_ESM.zip › datasets/neg_may_treat_pairs.tsv]

C0000981	C0011860
C0000992	C0007785
C0001367	C0005694
C0001407	C0002895
C0001636	C0005779
C0002475	C0162820
C0002640	C0007786
C0002658	C0002895
C0002711	C0032463
C0002860	C0018681
C0003233	C0001622
C0003290	C0042109
C0003295	C0009952
C0003404	C0149654
C0003641	C0003460
C0003818	C0013447
C0003968	C0034885
C0004609	C0022665
C0004905	C0018916
C0005098	C0018794
C0005304	C0033575
C0005320	C0015503
C0005632	C0011848
C0005740	C0006846
C0006388	C0040558
C0006400	C1261473
C0006405	C0014553
C0006463	C0019829
C0006491	C0221757
C0006668	C0009806
C0006699	C0019163
C0006700	C0040034
C0006710	C0021308
C0006711	C0041582
C0006931	C0023467
C0007248	C0080032
C0007649	C0017574
C0008163	C0085083
C0008223	C0023518
C0008273	C0024533
C0008287	C0010403
C0008294	C0019829
C0008318	C0009663
C0008402	C0035585
C0008454	C0022576
C0008574	C0019348
C0008777	C0887833
C0008783	C0003486
C0008845	C0019829
C0009002	C0024198
C0009011	C0043202
C0009170	C0243026
C0009279	C0037299
C0010137	C0079747
C0010525	C0020452
C0010711	C0021308
C0010934	C0010520
C0011816	C0206680
C0012050	C0035243
C0012091	C0040517
C0012132	C0019618
C0012133	C0023223
C0012306	C0151740
C0012373	C0023472
C0012383	C0002726
C0012547	C0038166
C0013084	C0035579
C0013089	C0011974
C0013617	C0042974
C0013618	C0023443
C0014277	C0033578
C0014479	C0042487
C0014704	C0022593
C0014710	C0003175
C0014806	C0085426
C0014939	C0020640
C0014963	C0038941
C0015020	C0024138
C0015117	C0000786
C0015153	C0019372
C0015620	C0027796
C0015837	C0013537
C0015846	C0009663
C0016360	C0022660
C0016366	C0002895
C0016375	C0003811
C0016377	C0009768
C0016967	C0007193
C0017245	C0600142
C0017642	C0007398
C0017718	C0033740
C0017845	C0085166
C0017861	C0001175
C0018242	C0497327
C0018318	C0004352
C0018549	C0030783
C0018880	C0038034
C0019453	C0040021
C0020196	C0035528
C0020197	C0005741
C0020223	C0011156
C0020268	C0023869
C0020273	C0020502
C0020306	C0836924
C0020352	C0007137
C0020404	C0015544
C0020789	C0040997
C0020811	C0020452
C0020933	C0029001
C0021027	C0016057
C0021186	C0020413
C0021641	C0007570
C0022028	C0024473
C0022154	C0036690
C0022176	C0015469
C0022252	C0015672
C0022267	C0036920
C0022635	C0007785
C0022860	C0029944
C0023586	C0013608
C0023726	C0013182
C0023870	C0023786
C0023972	C0040517
C0024027	C0036974
C0024476	C0024141
C0024730	C0013456
C0025029	C0019372
C0025033	C0043253
C0025376	C0029888
C0025381	C0030305
C0025384	C0035229
C0025631	C0033046
C0025638	C0013882
C0025644	C0003175
C0025678	C0079153
C0025684	C0001627
C0025729	C0752130
C0025741	C0085682
C0025746	C0001175
C0025854	C0023443
C0025893	C0017601
C0026078	C0262584
C0026088	C0039590
C0026196	C0000880
C0026234	C0023176
C0026256	C0002888
C0026259	C0043037
C0026402	C0013390
C0026549	C0030305
C0027368	C0019342
C0027373	C0028709
C0027679	C0026918
C0028094	C0018889
C0028128	C0001206
C0028157	C0042029
C0028215	C0085631
C0028360	C0043124
C0028833	C0006264
C0029309	C0003811
C0029997	C0013404
C0030054	C0035436
C0030072	C0016204
C0030073	C0085682
C0030092	C0009373
C0030350	C0017668
C0030873	C0017574
C0030883	C0023281
C0031007	C0020440
C0031392	C0032617
C0031408	C0042344
C0031441	C0009443
C0031448	C0031350
C0031495	C0018378
C0031849	C0003872
C0031923	C0085136
C0031935	C0085096
C0031937	C0014534
C0032143	C0014852
C0032334	C0014869
C0032535	C0020179
C0032825	C0003486
C0032856	C0005944
C0032910	C0018081
C0032952	C0085682
C0033126	C0026896
C0033223	C0040923
C0033254	C0023223
C0033308	C0038356
C0033447	C0003175
C0033487	C0029454
C0033602	C0032227
C0034261	C0010034
C0034272	C0013404
C0034282	C0085423
C0035525	C0023903
C0035608	C0041227
C0036071	C0040954
C0036079	C0030305
C0036516	C0029408
C0036579	C0524910
C0037138	C0036330
C0037513	C0162817
C0037518	C0080032
C0037533	C0030297
C0037537	C0085631
C0037982	C0007222
C0038432	C0007134
C0038687	C0036117
C0038742	C0006846
C0038774	C0016167
C0039286	C0011119
C0039468	C0029408
C0039644	C0034885
C0039736	C0034012
C0039771	C0004623
C0039925	C0018133
C0040018	C0025637
C0040123	C0013922
C0040134	C0036330
C0040165	C0038054
C0040207	C0162566
C0040377	C0041948
C0040610	C0002895
C0040778	C0032463
C0040864	C0030409
C0040869	C0029443
C0040879	C0019189
C0040976	C0030200
C0040987	C0007302
C0041004	C0004030
C0041014	C0032914
C0041031	C0010692
C0041038	C0242350
C0041086	C0013238
C0041165	C0004669
C0041190	C0014859
C0042105	C0043251
C0042679	C0002994
C0043031	C0836924
C0043474	C0010418
C0043491	C0014743
C0043603	C1458155
C0045093	C0007398
C0050393	C0001144
C0050408	C0010403
C0051809	C0008049
C0052762	C0018133
C0053091	C0040954
C0053817	C0020443
C0053881	C0010678
C0054201	C0002880
C0054635	C0004576
C0054668	C0017605
C0054836	C0022073
C0056077	C0019621
C0057143	C0038358
C0057626	C0037930
C0059865	C0038218
C0059985	C0024031
C0060135	C0017205
C0060389	C0008412
C0061008	C0030193
C0062092	C0025521
C0062922	C0030354
C0064263	C0038220
C0064906	C0027627
C0066005	C0004352
C0066677	C0038018
C0066685	C0003868
C0068334	C0002871
C0068483	C1961102
C0069454	C0600260
C0069717	C0040558
C0069805	C0009375
C0071129	C0034063
C0071778	C0031142
C0072828	C0002351
C0072857	C0020550
C0072869	C0262584
C0073379	C0000786
C0074332	C0029396
C0074493	C0009663
C0074710	C0023048
C0074722	C0242973
C0076275	C0013882
C0076286	C0040954
C0076823	C0026837
C0076840	C0002063
C0078794	C0035235
C0078844	C0271650
C0081408	C0035404
C0081876	C0019158
C0082607	C0155862
C0083381	C0079773
C0085170	C0025517
C0085228	C0036421
C0085272	C0038362
C0085379	C0085437
C0085542	C0008412
C0086024	C0010520
C0086073	C0037199
C0090306	C0005686
C0092801	C0036330
C0097513	C0021390
C0102118	C0042131
C0103049	C0011848
C0106556	C0221757
C0107497	C0003873
C0109002	C0035528
C0113293	C0024031
C0125903	C0006309
C0126791	C0013595
C0139449	C0009021
C0142805	C0040553
C0144576	C0040460
C0146224	C0029463
C0163069	C0038218
C0163657	C0023048
C0164662	C0162526
C0165590	C0031511
C0165921	C0014347
C0205992	C0030186
C0206460	C0036980
C0210630	C0013384
C0216278	C0035335
C0218986	C0041227
C0244821	C0001118
C0245109	C0024141
C0246415	C0018273
C0246631	C0008049
C0248719	C0029882
C0249582	C0019364
C0253563	C0007097
C0259507	C0019151
C0282849	C0038356
C0285590	C0000786
C0286185	C0033817
C0286651	C0004659
C0288792	C0006840
C0290883	C0023067
C0296800	C0040053
C0298130	C0038356
C0301370	C0036974
C0301421	C0031190
C0301527	C0036690
C0304520	C0041351
C0304554	C0002438
C0305062	C0020619
C0350167	C0149745
C0360363	C0023267
C0360564	C0023479
C0376259	C0028961
C0376266	C0004238
C0377265	C0010692
C0378482	C0040188
C0380393	C0027697
C0383429	C0013537
C0520458	C0028961
C0524684	C0019693
C0527316	C0003864
C0529793	C0011991
C0537439	C0039685
C0537894	C0003492
C0538927	C0004364
C0541155	C0021099
C0546880	C0004576
C0596019	C0042131
C0616274	C0037278
C0618111	C0026838
C0649350	C0030499
C0663655	C0011615
C0673966	C0025323
C0674428	C0038941
C0700468	C0020452
C0700476	C0023048
C0717537	C0016034
C0717550	C0001883
C0718050	C0042024
C0718066	C0038941
C0718495	C0032787
C0724441	C0040028
C0724532	C0037278
C0724633	C0014121
C0733758	C0042510
C0752270	C0836924
C0754659	C0038395
C0756085	C0019189
C0765273	C0007193
C0770565	C0024301
C0771607	C0005716
C0771967	C0017636
C0772319	C0002063
C0772394	C0019151
C0795657	C0020428
C0851344	C0007131
C0877880	C0004775
C0887953	C0151636
C0908935	C0042029
C0937640	C0018802
C0937916	C0221757
C0939537	C0013421
C0939876	C0011854
C0939882	C0032019
C0991865	C0013238
C1098320	C0038379
C1099776	C0038525
C1122962	C0162628
C1137427	C0017605
C1142985	C0032026
C1276996	C0014859
C1533643	C0001623
C1533693	C1527311
C1608295	C0206735
C1802750	C0005695
C1874267	C0023472
C2266959	C0002831
C2267040	C0016057
C2917419	C0018081
C2917435	C0005779
