# Supplementary material for: Discovering relations between indirectly connected biomedical concepts
Source: J Biomed Semantics. 2015 Jul 6;6:28. doi: 10.1186/s13326-015-0021-5 (PMC4492092; doi:10.1186/s13326-015-0021-5)
Supplement: Additional file 1 — Positive and negative examples used for the learning of the “has target” and “may treat” relations. The examples used for the validation of the methods in the case of drug repositioning are also given. In all cases, UMLS concept identifiers are used. [file 13326_2015_21_MOESM1_ESM.zip › datasets/neg_drug_target.tsv]

C0949314	C1417811
C0962603	C1537991
C1455147	C0114615
C1366464	C0312402
C0072926	C0252409
C1335224	C0070942
C0034403	C0148339
C0027289	C1412591
C0338344	C0042971
C1170000	C1414063
C0027289	C0376272
C0600296	C1424138
C2825076	C0534397
C0103049	C0040078
C0673093	C1425412
C0027289	C1415632
C0002600	C0206052
C0053570	C1415011
C0061472	C1335876
C0010654	C0295921
C0003968	C0600251
C0015772	C0061352
C0023870	C0666239
C0018549	C1425412
C0061472	C0048332
C0022092	C1412491
C0063041	C1419256
C0017718	C0525309
C0010654	C0243628
C1015216	C1166815
C0020196	C1420154
C0019602	C0001414
C0012203	C0162800
C0017817	C0163342
C0060405	C0007028
C0876232	C0916696
C0001655	C1415473
C1332791	C0015498
C0005640	C0108793
C0042839	C1538259
C0031453	C0914833
C0061472	C0671550
C0002555	C0039941
C0020197	C1837790
C0063041	C0206052
C0017963	C0163258
C0006050	C0912013
C0015505	C1415464
C0020316	C0036843
C0027289	C0062790
C0033382	C1336663
C0164815	C2718309
C0017817	C0534137
C0017817	C0007367
C0003641	C0011486
C0001480	C0042971
C0033382	C1415289
C0018242	C0001064
C0146011	C1366355
C0033228	C0534519
C0020740	C0002564
C0019602	C0950373
C0037874	C0014914
C0052416	C0207105
C0021741	C1417146
C0006051	C1332030
C0077782	C1415464
C0522461	C1416869
C0526058	C0123780
C0103049	C1332660
C0036720	C0061352
C0017817	C0012888
C0042839	C1417680
C2825076	C1427885
C0017817	C0033727
C0027289	C0073111
C0010654	C0084220
C0003765	C0034821
C0058031	C0072269
C0001407	C0040679
C0001898	C0016055
C0016967	C1412420
C0001480	C0003762
C1332791	C1417206
C0008864	C0135893
C0537551	C1413040
C0068788	C0021760
C0025646	C0525039
C0003995	C1824761
C0526058	C1414125
C0019602	C1335959
C1455147	C1413040
C2343589	C0055023
C0042874	C1325792
C0001407	C1415473
C0042839	C1414040
C0216231	C1414498
C0526058	C0012408
C0027289	C1418944
C0023870	C1415337
C0048898	C1416797
C0068881	C1419409
C0038432	C1704256
C0072802	C1414498
C1335224	C1417003
C0061472	C1424138
C0023401	C1539092
C2343589	C0127082
C0001056	C0025677
C0338344	C1412238
C0000981	C0752224
C0027289	C0017785
C0872913	C0215474
C0338344	C0064448
C0008864	C0077400
C0600296	C1420305
C0522461	C0963782
C0042839	C1334196
C0033382	C0059669
C0042071	C0227038
C0392938	C0532374
C0338344	C0059407
C0526058	C0287221
C0672708	C1418642
C0717758	C1416402
C0006051	C1335274
C0001480	C0034821
C0066522	C1421418
C0027289	C0541150
C0023972	C0541150
C0030817	C0763282
C0010648	C1413803
C0020197	C0027897
C0033209	C0215474
C0127615	C1539890
C0338344	C0135892
C0009077	C0075086
C0002641	C0666239
C0043474	C0056872
C0027289	C0064830
C0061472	C0919534
C0037874	C0218504
C0025219	C1415025
C0012093	C0021757
C0040379	C1826409
C0061008	C1415275
C0086767	C1824761
C0753678	C1413909
C0061472	C1317554
C0041485	C0084220
C0001465	C0174307
C0035527	C0525039
C1872203	C0007028
C0042839	C1413823
C0003641	C1421477
C0127615	C0010803
C0001655	C1335835
C0025646	C0012314
C1419875	C1311420
C0042291	C2718309
C0011145	C1537992
C0051405	C0084220
C2825076	C1418882
C0010592	C1537381
C0114771	C0075689
C1332791	C1439350
C0002367	C0660025
C0001480	C1335206
C0036534	C0042971
C0027289	C0034308
C0027289	C1418730
C0753645	C1425233
C0015506	C1420120
C0003968	C0132555
C1695579	C0078058
C0052416	C1412491
C0072802	C1336737
C0338344	C1412104
C0033382	C0010749
C0018549	C1332712
C0026256	C1423949
C0005575	C0010132
C0075429	C0376272
C0216231	C1524098
C0522461	C0033727
C0006982	C1423949
C0935989	C0138514
C0010286	C1414571
C0048504	C0049866
C1335224	C1366488
C0008405	C0062790
C1419875	C0114615
C0028067	C0130711
C0030840	C1311420
C0206232	C0525271
C0008405	C1426584
C2825076	C0041560
C0162357	C1426348
C0537551	C1417202
C0140575	C0063110
C0034417	C0387687
C0010654	C0667282
C0017817	C1412028
C0216231	C0002367
C0061472	C0002564
C0087163	C0002367
C0010654	C1412054
C0057144	C1311420
C0007258	C0012408
C0027996	C1420120
C1144149	C1537994
C0074722	C1420311
C0904505	C0919466
C0338344	C1415545
C0042874	C0963782
C0017817	C0027753
C0061472	C1424931
C0040005	C0037903
C0002555	C0007367
C1119918	C1333895
C0162357	C1414125
C1831731	C0061465
C0061472	C0227038
C0010648	C0016055
C0030863	C1619635
C0165032	C0163258
C0061472	C0012892
C0001465	C1412341
C2825076	C0024376
C0383429	C0052452
C0027289	C1421419
C0027289	C0055320
C0018549	C0017040
C1337242	C0032821
C0030817	C1540311
C0008024	C0017824
C0018242	C1412341
C1170000	C1824761
C1704206	C0016055
C0026256	C0041485
C0001465	C0684287
C0027289	C1418264
C0014921	C1417145
C0048898	C0084220
C0020316	C0663443
C0068483	C0243727
C0027289	C0037875
C0937932	C0768762
C2343589	C0065017
C0030899	C1416797
C0027289	C0035711
C0017817	C0253930
C0017817	C0061352
C0027289	C0065576
C0017817	C1415289
C0017718	C0390137
C0027289	C0022194
C0165032	C1418481
C0338344	C0017785
C0027289	C0023816
C1144149	C1420154
C0017817	C1414438
C1134659	C1424272
C0245109	C1417202
C0001480	C0311619
C0000608	C0033385
C0008777	C1744635
C2343589	C1424140
C1831804	C1527132
C0288672	C0166059
C0032831	C1415328
C0038633	C0065017
C0004015	C0064830
C1307126	C1420125
C0004015	C0244579
C1170000	C0048332
C1628324	C0064830
C0020197	C1334032
C0004015	C1332712
C0006051	C0286943
C0288672	C0123707
C0052761	C1420232
C0038633	C1619635
C0904505	C1415620
C0045093	C0208356
C0039840	C1413040
C0052761	C0064731
C0027289	C1366490
C0000981	C1171892
C0069765	C0073111
C1307126	C0010744
C2343589	C1418648
C0017817	C0304475
C0001047	C1415363
C0068881	C0027753
C2000261	C2001620
C0672708	C0534137
C0017817	C0664613
C1628324	C0243982
C0010654	C1335207
C0538927	C1412263
C0216231	C0024376
C0003995	C1415632
C0216278	C1336679
C1134659	C1422386
C0014582	C0287221
C0001480	C0025250
C0872913	C1423949
C0008864	C1420125
C0036534	C0532374
C0338344	C0052538
C0006982	C0114615
C0010711	C0080065
C1522670	C1420589
C0700607	C0060677
C1170000	C0063043
C0061472	C0036843
C0000545	C1413792
C0672708	C0073111
C0017817	C1411976
C0338344	C0312402
C0030899	C0010749
C0066522	C1422595
C0001480	C1414063
C0017817	C0312402
C0028067	C1417748
C0017817	C1417825
C1119918	C0127082
C0048898	C0668650
C0045093	C0070942
C0073591	C0914833
C0027289	C0388570
C0338344	C1333105
C0023870	C1418264
C0068483	C1098658
C0023992	C1335835
C0020197	C0765808
C0052416	C1415473
C1744619	C1417207
C0904505	C1418729
C2825076	C0174383
C0526058	C1415464
C1134659	C1413803
C0086767	C0037659
C0061472	C0027753
C0024337	C1426348
C0216660	C0077400
C0042646	C0022194
C0137904	C1415619
C0017817	C1420104
C0075770	C0029282
C0061472	C0108855
C0042646	C1420232
C0001056	C1524098
C0026187	C1334111
C0724601	C1422386
C0016278	C0525039
C0087163	C0286943
C2587204	C0072798
C1119918	C0534519
C0025219	C1421419
C0338344	C1418642
C0015506	C1334880
C0008777	C0035711
C0003968	C0061338
C1667052	C1415328
C0338344	C1334066
C0001480	C1412795
C0044410	C0684153
C0027289	C1414406
C0054015	C1335539
C0024071	C1333919
C0025368	C0025250
C1134659	C1415363
C0006051	C0008169
C0017817	C1456391
C0008932	C0299409
C0301704	C1413823
C0010654	C0027753
C2825076	C0065017
C0027289	C0969119
C0010654	C0023816
C0027289	C0003776
C0949314	C0064830
C0001407	C0001900
C0018320	C1419255
C0137904	C1456391
C0672708	C1335834
C0027289	C0531004
C0077782	C1417204
C0904505	C0244579
C0007072	C0312402
C0078844	C1442771
C0002563	C1415330
C0017890	C0668650
C1533699	C1412263
C0044410	C0544483
C1170000	C0535996
C0717758	C0623362
C0002546	C1415275
C0038880	C0064533
C0019435	C1311420
C0284941	C1569872
C0027289	C0664613
C0038742	C1333919
C0086767	C1415337
C0522461	C0532371
C0001655	C0289132
C0020740	C0035711
C0019435	C1569872
C0085297	C0063043
C1170000	C1412173
C0338344	C1415464
C0003442	C1414926
C0078844	C1335539
C0872913	C0148340
C0031392	C2987155
C0059699	C0299636
C0020196	C0295317
C0061472	C0538164
C0003442	C1317554
C0338344	C1524098
C1695579	C1335207
C0072802	C0037903
C0001056	C0285499
C0010682	C0174307
C1523997	C0056872
C0537551	C1171892
C0011685	C0075689
C0036720	C0064448
C0017890	C0048332
C0005740	C1415008
C0672708	C1823613
C0004521	C0052527
C0537439	C1418648
C0075429	C0286943
C0672708	C0123780
C0033126	C0012312
C0028157	C1335539
C0120446	C1417748
C0033382	C0037659
C0031623	C1419391
C0002502	C1332817
C0383429	C0041485
C0002641	C0136072
C0022192	C0212691
C0017817	C2348270
C0037874	C0060095
C1137427	C1416797
C0010590	C1426224
C0020197	C1538827
C0001480	C0024376
C1523997	C0903617
C0027289	C1524098
C0017817	C1415011
C0600296	C1423784
C0058031	C0040078
C2349136	C1419255
C0015491	C1412238
C0338344	C0140145
C0038670	C0064731
C1723401	C1366623
C0006051	C1415276
C0041249	C0041497
C0016410	C0055023
C0216231	C1325792
C0030859	C0532374
C0677829	C0030909
C0072926	C0074777
C0028157	C1539890
C0025646	C1423949
C0001898	C1335273
C1366464	C0010749
C0008168	C1420102
C0040005	C0218504
C0025219	C1336937
C0068483	C0017983
C0016278	C0048332
C1144149	C1427885
C1522670	C0758637
C0137904	C0022194
C0074554	C1415832
C0146011	C1425207
C0034403	C1416799
C0874161	C0538164
C0020196	C0950373
C0027289	C0075189
C0027289	C1412104
C0072802	C0059407
C0042839	C2001620
C0020316	C1417003
C0120446	C1335204
C0872913	C0207105
C1307126	C1415321
C0017890	C0174680
C0041249	C0388570
C0017817	C1171892
C0061472	C1416926
C0001056	C0072798
C0015505	C1332030
C0052416	C1442771
C0027289	C0071511
C0059985	C1421477
C1170000	C1537990
C0813622	C1366490
C1321596	C1706415
C0004015	C0123707
C0015506	C1366479
C0010592	C1418481
C0068881	C1366557
C1831731	C0024376
C0072802	C1317554
C0010654	C0021760
C0016875	C0020331
C0011145	C0064533
C0027289	C1418882
C0027358	C1336938
C0019602	C0227038
C0010682	C1415326
C0033126	C0060367
C0048898	C1537998
C0022092	C0163342
C0001407	C0212691
C0010682	C1418729
C1527137	C0041485
C1015216	C1439335
C0061472	C0537535
C0001056	C0207803
C0092801	C1418642
C0027289	C1333895
C0041485	C0252270
C0026187	C0295921
C0039644	C1527150
C0017817	C1412341
C0377265	C1421477
C0075429	C1415337
C1831804	C1415363
C2349136	C1416799
C0038633	C1418729
C0042071	C0917785
C0165603	C0215474
C0061472	C0061352
C0048504	C0015522
C0284941	C0914833
C0006051	C0015525
C0059985	C1420121
C1321596	C0130711
C0078844	C0767393
C0001898	C1881011
C0026187	C1332817
C0017890	C0059407
C0069454	C0174383
C0216278	C0041560
C0023972	C0052331
C0027289	C0034844
C0338344	C0064731
C0003765	C0769218
C0042839	C0162800
C0672708	C0021759
C0022192	C0015522
C0036720	C0009506
C0038418	C0174680
C0061008	C0295317
C0027289	C1413040
C0007735	C0132555
C0061472	C0388570
C0022092	C0032821
C0024071	C1420619
C0022635	C0001414
C2349136	C1413855
C0872913	C0300423
C1144149	C2986631
C0002435	C1415341
C0120726	C0112125
C1144149	C0950373
C0076275	C1420218
C0005640	C0174383
C0026187	C0034844
C0035527	C0130711
C0010547	C1335806
C0020814	C1336679
C0039925	C1334122
C0001056	C1414512
C0068483	C0065017
C0036720	C1424480
C0015491	C0758637
C0034417	C0059392
C2349136	C1427885
C0068483	C2604471
C0066522	C0162905
C0338344	C1420232
C0102118	C0971015
C0061472	C1413172
C0017797	C1411976
C0003968	C1414466
C0017817	C0962444
C0019602	C1412104
C0092801	C0003776
C0054836	C1414852
C0165032	C0534137
C2825076	C0535996
C0026187	C0010744
C0003968	C1412263
C0338344	C2986601
C0874161	C1422172
C0069454	C0021760
C0016875	C1416402
C0017797	C0666239
C1527137	C1325792
C0027289	C1425418
C0872913	C0035711
C0030827	C1333919
C0018320	C0004022
C0077539	C2348263
C0030863	C0044894
C0015506	C1136197
C0008864	C0248266
C0017890	C1412582
C1332791	C1422036
C0027289	C0135892
C0522461	C1706415
C0338344	C0037659
C0000608	C0027803
C0017817	C1421319
C0002667	C0001369
C0813622	C1414852
C0004015	C1414571
C0085259	C1415619
C1831796	C0379752
C0038633	C0044894
C0002658	C1426224
C0017817	C1522575
C0162745	C0016055
C0289884	C0035499
C1332791	C0040011
C1527137	C0052452
C0027289	C0534397
C2587204	C0001904
C0338344	C1422172
C0019602	C0380056
C0028458	C1425926
C2349136	C0025250
C0010654	C0962444
C0002546	C1414925
C0043474	C1423784
C1523997	C1419256
C0085259	C1333919
C0042285	C1416402
C0338344	C0148339
C1831731	C1836171
C0027289	C0012892
C0018320	C0064731
C0039925	C0914833
C0753678	C0002367
C0057144	C1421419
C0008405	C1425418
C0000578	C1425926
C0028157	C1336663
C0031623	C1413803
C0027996	C0286943
C0949314	C1414063
C0023401	C1334066
C0003765	C1416905
C0522461	C0135892
C0042285	C1415363
C0020196	C1366824
C0062585	C1335539
C0072802	C1415008
C0037874	C0534137
C0004320	C0003776
C0024337	C1412582
C0717758	C0040679
C0037874	C1417205
C0010980	C1439350
C0301704	C0078648
C0023791	C0206052
C0003442	C0033385
C0022092	C0030016
C0017817	C1425926
C1332791	C1419254
C0077539	C0206052
C0338344	C1420120
C0027358	C1538827
C0072926	C0765808
C0120446	C1416905
C1307126	C1335273
C0005640	C0020331
C0017817	C1333891
C0059699	C1332030
C0036720	C0061338
C0017817	C0813622
C0004015	C0758637
C0042839	C1744607
C0338344	C0903617
C1522670	C1412028
C0010648	C1415473
C0004015	C1420557
C0005740	C0752224
C0017817	C0023783
C0017817	C0174307
C0017890	C1425926
C0010648	C1414040
C0007258	C0291573
C0038742	C0162800
C0036078	C1423949
C0530684	C0059377
C0039651	C1415738
C1170000	C2987155
C0338344	C1419391
C0061472	C1439350
C0028067	C0001657
C0262964	C1424140
C0338344	C0036723
C0060405	C1260021
C0876232	C1415464
C0209315	C1419255
C0526058	C1418264
C0069765	C1417748
C2000261	C0033727
C0003765	C0758637
C0338344	C1425233
C0672708	C0059407
C0004320	C0041261
C0538927	C1412691
C0753678	C1417147
C0061472	C2346932
C0813622	C1415275
C0027289	C0135893
C0017963	C0065017
C0813622	C0112125
C0042071	C1421476
C0003641	C0040060
C0017817	C1336640
C0003641	C0031669
C0935989	C0914833
C0004015	C0174383
C1418208	C1332660
C0030095	C1366490
C0027358	C0031460
C0061472	C1414852
C0216231	C1414509
C0162745	C0001064
